# Supplementary material for: Improved [18F]FDG PET/CT Diagnostic Accuracy for Infective Endocarditis Using Conventional Cardiac Gating or Combined Cardiac and Respiratory Motion Correction (CardioFreezeTM)
Source: Diagnostics (Basel). 2023 Oct 7;13(19):3146. doi: 10.3390/diagnostics13193146 (PMC10572845; doi:10.3390/diagnostics13193146)
Supplement: Supplementary file 1 [file diagnostics-13-03146-s001.zip]

Archive with 13 entries (13 files):
- 1_coronal_cardiofreeze.wmv
- 2_transversal_cardiofreeze.wmv
- 2_transversal_conventional.wmv
- 3_transversal_conventional.wmv
- 4_coronal_conventional.wmv
- 4_transversal_conventional.wmv
- 5_saggital_cardiofreeze.wmv
- 5_transversal_cardiofreeze.wmv
- 6_transversal_cardiofreeze.wmv
- 7_coronal_cardiofreeze.wmv
- 7_coronal_conventional.wmv
- 7_transversal_cardiofreeze.wmv
- 7_transversal_conventional.wmv
